# Supplementary material for: Solid- and Vapor-Phase Antibacterial Activities and Mechanisms of Essential Oils Against Fish Spoilage Bacteria
Source: Antibiotics (Basel). 2024 Nov 26;13(12):1137. doi: 10.3390/antibiotics13121137 (PMC11672770; doi:10.3390/antibiotics13121137)
Supplement: Supplementary file 1 [file antibiotics-13-01137-s001.zip]

Archive with 1 entries (1 files):
- antibiotics-3316943-supplementary.pdf
